# Supplementary material for: ﻿First record of the genus Macrispa in China, with a redescription of Macrispa saundersii Baly, 1859 (Chrysomelidae, Cassidinae, Botryonopini)
Source: Zookeys. 2025 Sep 19;1252:69–76. doi: 10.3897/zookeys.1252.142681 (PMC12475924; doi:10.3897/zookeys.1252.142681)
Supplement: XML Treatment for Macrispa [file zookeys.1252.142681-treatment1.xml]

<!DOCTYPE tp:taxon-treatment
  PUBLIC "-//TaxonX//DTD Taxonomic Treatment Publishing DTD v0 20100105//EN" "tax-treatment-NSO.dtd">
<tp:taxon-treatment xmlns:tp="http://www.plazi.org/taxpub"><tp:treatment-meta><kwd-group><label>Taxon classification</label><kwd>
                <named-content content-type="kingdom">Animalia</named-content>
              </kwd><kwd>
                <named-content content-type="order">Coleoptera</named-content>
              </kwd><kwd>
                <named-content content-type="family">Chrysomelidae</named-content>
              </kwd></kwd-group><mixed-citation publication-type="journal"><person-group><name><surname>Huang</surname><given-names>Zheng-Zhong</given-names></name><name><surname>Zhang</surname><given-names>Chao-Fan</given-names></name><name><surname>Leng</surname><given-names>Shi-Xing</given-names></name><name><surname>Yang</surname><given-names>Xing-Ke</given-names></name><name><surname>Ge</surname><given-names>Si-Qin</given-names></name></person-group><article-title>﻿First record of the genus <italic><tp:taxon-name><tp:taxon-name-part taxon-name-part-type="genus" reg="Macrispa">Macrispa</tp:taxon-name-part></tp:taxon-name></italic> in China, with a redescription of <italic><tp:taxon-name><tp:taxon-name-part taxon-name-part-type="genus" reg="Macrispa">Macrispa</tp:taxon-name-part> <tp:taxon-name-part taxon-name-part-type="species" reg="saundersii">saundersii</tp:taxon-name-part></tp:taxon-name></italic> Baly, 1859 (<tp:taxon-name><tp:taxon-name-part taxon-name-part-type="family">Chrysomelidae</tp:taxon-name-part></tp:taxon-name>, <tp:taxon-name><tp:taxon-name-part taxon-name-part-type="subfamily">Cassidinae</tp:taxon-name-part></tp:taxon-name>, <tp:taxon-name><tp:taxon-name-part taxon-name-part-type="tribe">Botryonopini</tp:taxon-name-part></tp:taxon-name>)</article-title><source>Zookeys</source><day>19</day><month>09</month><year>2025</year><volume>1252</volume><fpage>69</fpage><lpage>76</lpage><pub-id pub-id-type="doi">10.3897/zookeys.1252.142681</pub-id></mixed-citation></tp:treatment-meta><tp:nomenclature><label>﻿Genus</label><tp:taxon-name><object-id xmlns:xlink="http://www.w3.org/1999/xlink" content-type="arpha" xlink:type="simple">709AC785-4185-5C9B-A856-A876256D340A</object-id>
              <tp:taxon-name-part taxon-name-part-type="genus" reg="Macrispa">Macrispa</tp:taxon-name-part>
            </tp:taxon-name><tp:taxon-authority>Baly, 1859</tp:taxon-authority><tp:nomenclature-citation-list><tp:nomenclature-citation><tp:taxon-name>
                  <tp:taxon-name-part taxon-name-part-type="genus" reg="Macrispa">Macrispa</tp:taxon-name-part>
                </tp:taxon-name><comment>Baly, 1859: 90. <xref ref-type="bibr" rid="B6">Chapuis 1875</xref>: 294 (redescription); <xref ref-type="bibr" rid="B9">Gemminger and Harold 1876</xref>: 3606 (catalog); <xref ref-type="bibr" rid="B4">Baly 1879</xref>: 465 (note); <xref ref-type="bibr" rid="B8">Donckier 1899</xref>: 559 (catalog); <xref ref-type="bibr" rid="B10">Gestro 1905</xref>: 130 (note); <xref ref-type="bibr" rid="B22">Weise 1911a</xref>: 40 (catalog), 1911b: 57 (catalog); <xref ref-type="bibr" rid="B12">Maulik 1915</xref>: 368 (redescription), 1919: 23 (India species); <xref ref-type="bibr" rid="B20">Uhmann 1954</xref>: 39 (catalog), 1958: 160 (catalog); <xref ref-type="bibr" rid="B7">Descarpentries and Villiers 1959</xref>: 499 (types); <xref ref-type="bibr" rid="B1">Abdullah and Qureshi 1969</xref>: 99 (Bangladesh species, misspelling); <xref ref-type="bibr" rid="B24">Würmli 1975</xref>: 10 (genera); <xref ref-type="bibr" rid="B2">Anand 1984</xref>: 11 (note); <xref ref-type="bibr" rid="B18">Staines and Staines 1999</xref>: 526 (note); <xref ref-type="bibr" rid="B11">Kimoto 2005</xref>: 105 (faunal list).</comment></tp:nomenclature-citation><tp:nomenclature-citation><tp:taxon-name>
                  <tp:taxon-name-part taxon-name-part-type="genus" reg="Botryonopa">Botryonopa</tp:taxon-name-part>
                </tp:taxon-name><comment><xref ref-type="bibr" rid="B25">Würmli 1976</xref>: 88 (synonymy); <xref ref-type="bibr" rid="B15">Seeno and Wilcox 1982</xref>: 162.</comment></tp:nomenclature-citation><tp:nomenclature-citation><tp:taxon-name>
                  <tp:taxon-name-part taxon-name-part-type="genus" reg="Macrispa">Macrispa</tp:taxon-name-part>
                </tp:taxon-name><comment><xref ref-type="bibr" rid="B16">Sekerka 2015</xref>: 718 (stat. restit.).</comment></tp:nomenclature-citation></tp:nomenclature-citation-list></tp:nomenclature><tp:treatment-sec sec-type="type species" id="SECID0EIMAC"><title>Type species.</title><p><italic><tp:taxon-name><tp:taxon-name-part taxon-name-part-type="genus" reg="Macrispa">Macrispa</tp:taxon-name-part> <tp:taxon-name-part taxon-name-part-type="species" reg="saundersii">saundersii</tp:taxon-name-part></tp:taxon-name></italic> Baly, 1859, by monotypy; <abbrev xmlns:xlink="http://www.w3.org/1999/xlink" xlink:title="type locality" id="ABBRID0EZMAC" xlink:type="simple">TL</abbrev> unknown, <abbrev xmlns:xlink="http://www.w3.org/1999/xlink" xlink:title="type depository" id="ABBRID0E4MAC" xlink:type="simple">TD</abbrev><named-content xmlns:xlink="http://www.w3.org/1999/xlink" content-type="dwc:institutional_code" xlink:title="Natural History Museum, London" xlink:href="http://grbio.org/institution/natural-history-museum-london" xlink:type="simple">BMNH</named-content>.</p></tp:treatment-sec><tp:treatment-sec sec-type="diagnosis" id="SECID0EFNAC"><title>Diagnosis.</title><p>The elytra of <italic><tp:taxon-name><tp:taxon-name-part taxon-name-part-type="genus" reg="Macrispa">Macrispa</tp:taxon-name-part></tp:taxon-name></italic> are noticeably different from those of <italic><tp:taxon-name><tp:taxon-name-part taxon-name-part-type="genus" reg="Botryonopa">Botryonopa</tp:taxon-name-part></tp:taxon-name></italic>, as they exhibit predominantly irregular punctation (with only the first two rows being relatively regular) and convex, forming a uniform arch in cross-section (Fig. <xref ref-type="fig" rid="F1">1</xref>). In contrast, <italic><tp:taxon-name><tp:taxon-name-part taxon-name-part-type="genus" reg="Botryonopa">Botryonopa</tp:taxon-name-part></tp:taxon-name></italic> has entirely regular punctation and a flattened elytral disc. Additionally, <italic><tp:taxon-name><tp:taxon-name-part taxon-name-part-type="genus" reg="Macrispa">Macrispa</tp:taxon-name-part></tp:taxon-name></italic> possesses longer, more slender antennae, which are not tubular like those found in <italic><tp:taxon-name><tp:taxon-name-part taxon-name-part-type="genus" reg="Botryonopa">Botryonopa</tp:taxon-name-part></tp:taxon-name></italic> (<xref ref-type="bibr" rid="B16">Sekerka 2015</xref>).</p><fig id="F1" position="float" orientation="portrait"><object-id xmlns:xlink="http://www.w3.org/1999/xlink" content-type="doi" xlink:type="simple">10.3897/zookeys.1252.142681.figures1-3</object-id><object-id xmlns:xlink="http://www.w3.org/1999/xlink" content-type="arpha" xlink:type="simple">5BA6AA8E-D0F0-5B78-88D6-96034754FE05</object-id><label>Figures 1–3.</label><caption><p>Habitus of <italic><tp:taxon-name><tp:taxon-name-part taxon-name-part-type="genus" reg="Macrispa">Macrispa</tp:taxon-name-part> <tp:taxon-name-part taxon-name-part-type="species" reg="saundersii">saundersii</tp:taxon-name-part></tp:taxon-name></italic> Baly, 1859 <bold>1</bold> dorsal view <bold>2</bold> ventral view <bold>3</bold> lateral view. Scale bar: 5.0 mm.</p></caption><graphic xmlns:xlink="http://www.w3.org/1999/xlink" xlink:href="zookeys-1252-069_article-142681__-g001.jpg" position="float" orientation="portrait" xlink:type="simple" id="oo_1419289.jpg"><uri content-type="original_file" xlink:type="simple">https://binary.pensoft.net/fig/1419289</uri></graphic></fig></tp:treatment-sec><ref-list><ref id="B6"><mixed-citation xmlns:xlink="http://www.w3.org/1999/xlink" xlink:type="simple"><person-group><name name-style="western"><surname>Chapuis</surname><given-names>F</given-names></name></person-group> (<year>1875</year>) <source>Histoire naturelle des insectes. Genera des Coléoptères, Vol. 11, Famille des Phytophages. In: Lacordaire JT (Ed.</source><publisher-name>) Encylopédique de Roret</publisher-name>, <publisher-loc>Paris</publisher-loc>, <size units="page">420 pp</size>.</mixed-citation></ref><ref id="B9"><mixed-citation xmlns:xlink="http://www.w3.org/1999/xlink" xlink:type="simple"><person-group><name name-style="western"><surname>Gemminger</surname><given-names>M</given-names></name><name name-style="western"><surname>von Harold</surname><given-names>E</given-names></name></person-group> (<year>1876</year>) Catalogus Coleopterorum hucusque descriptorum synonymicus et systematicus. Tom. XII. <tp:taxon-name><tp:taxon-name-part taxon-name-part-type="family">Chrysomelidae</tp:taxon-name-part></tp:taxon-name> (Pars II.), <tp:taxon-name><tp:taxon-name-part taxon-name-part-type="family">Languridae</tp:taxon-name-part></tp:taxon-name>, <tp:taxon-name><tp:taxon-name-part taxon-name-part-type="family">Erotylidae</tp:taxon-name-part></tp:taxon-name>, <tp:taxon-name><tp:taxon-name-part taxon-name-part-type="family">Endomychidae</tp:taxon-name-part></tp:taxon-name>, <tp:taxon-name><tp:taxon-name-part taxon-name-part-type="family">Coccinellidae</tp:taxon-name-part></tp:taxon-name>, <tp:taxon-name><tp:taxon-name-part taxon-name-part-type="family">Corylophidae</tp:taxon-name-part></tp:taxon-name>, <tp:taxon-name><tp:taxon-name-part taxon-name-part-type="family">Platypsyllidae</tp:taxon-name-part></tp:taxon-name>. Accedit index generum universalis. Theodor Ackermann, Monachii, 3479–3822.</mixed-citation></ref><ref id="B4"><mixed-citation xmlns:xlink="http://www.w3.org/1999/xlink" xlink:type="simple"><person-group><name name-style="western"><surname>Baly</surname><given-names>JS</given-names></name></person-group> (<year>1879</year>) <article-title>List of the phytophagous <tp:taxon-name><tp:taxon-name-part taxon-name-part-type="order">Coleoptera</tp:taxon-name-part></tp:taxon-name> collected in Assam by A. W. Chennell, Esq., with notes and descriptions of the uncharacterized genera and species.</article-title><source>Cistula Entomologia</source><volume>2</volume>: <fpage>435</fpage>–<lpage>465</lpage>.</mixed-citation></ref><ref id="B8"><mixed-citation xmlns:xlink="http://www.w3.org/1999/xlink" xlink:type="simple"><person-group><name name-style="western"><surname>Donckier</surname><given-names>H</given-names></name></person-group> (<year>1899</year>) <article-title>Catalogue systématique des hispides.</article-title><source>Annales de la Société Entomologique de France</source><volume>68</volume>: <fpage>540</fpage>–<lpage>615</lpage>. <ext-link xlink:href="10.1080/21686351.1899.12279749" ext-link-type="doi" xlink:type="simple">https://doi.org/10.1080/21686351.1899.12279749</ext-link></mixed-citation></ref><ref id="B10"><mixed-citation xmlns:xlink="http://www.w3.org/1999/xlink" xlink:type="simple"><person-group><name name-style="western"><surname>Gestro</surname><given-names>R</given-names></name></person-group> (<year>1905</year>) <article-title>Materiali per lo studio delle <tp:taxon-name><tp:taxon-name-part taxon-name-part-type="family">Hispidae</tp:taxon-name-part></tp:taxon-name> XXV. Sur <italic><tp:taxon-name><tp:taxon-name-part taxon-name-part-type="genus">Gonophora</tp:taxon-name-part> <tp:taxon-name-part taxon-name-part-type="species">interrupta</tp:taxon-name-part></tp:taxon-name></italic> Duv.</article-title><source>Annali del Museo Civico di Storia Naturale di Genova</source><volume>42</volume>(<issue>2</issue>): <fpage>128</fpage>–<lpage>134</lpage>.</mixed-citation></ref><ref id="B22"><mixed-citation xmlns:xlink="http://www.w3.org/1999/xlink" xlink:type="simple"><person-group><name name-style="western"><surname>Weise</surname><given-names>J</given-names></name></person-group> (<year>1911a</year>) <source><tp:taxon-name><tp:taxon-name-part taxon-name-part-type="family">Chrysomelidae</tp:taxon-name-part></tp:taxon-name>: <tp:taxon-name><tp:taxon-name-part taxon-name-part-type="subfamily">Hispinae</tp:taxon-name-part></tp:taxon-name>. In: Schenkling S (Ed.) Coleopterorum Catalogus, Pars 35. W.</source><publisher-name>Junk</publisher-name>, <publisher-loc>Berlin</publisher-loc>, <size units="page">94 pp</size>. <ext-link xlink:href="https://www.biodiversitylibrary.org/page/10430023" ext-link-type="uri" xlink:type="simple">https://www.biodiversitylibrary.org/page/10430023</ext-link></mixed-citation></ref><ref id="B12"><mixed-citation xmlns:xlink="http://www.w3.org/1999/xlink" xlink:type="simple"><person-group><name name-style="western"><surname>Maulik</surname><given-names>S</given-names></name></person-group> (<year>1915</year>) <article-title>Cryptostomes from the Indian Museum. Part II.</article-title><source>Records of the Indian Museum</source><volume>11</volume>: <fpage>367</fpage>–<lpage>381</lpage>. <ext-link xlink:href="10.26515/rzsi/v11/i5/1915/163055" ext-link-type="doi" xlink:type="simple">https://doi.org/10.26515/rzsi/v11/i5/1915/163055</ext-link></mixed-citation></ref><ref id="B20"><mixed-citation xmlns:xlink="http://www.w3.org/1999/xlink" xlink:type="simple"><person-group><name name-style="western"><surname>Uhmann</surname><given-names>E</given-names></name></person-group> (<year>1954</year>) <article-title>Austral-asiatische <tp:taxon-name><tp:taxon-name-part taxon-name-part-type="subfamily">Hispinae</tp:taxon-name-part></tp:taxon-name> aus dem Zoologischen Museum der Humboldt-Universität Berlin, 3. Teil: Die Gruppe der <tp:taxon-name><tp:taxon-name-part taxon-name-part-type="tribe">Botryonopini</tp:taxon-name-part></tp:taxon-name>.</article-title><source>Philippine Journal of Science</source><volume>83</volume>: <fpage>39</fpage>–<lpage>55</lpage>.</mixed-citation></ref><ref id="B7"><mixed-citation xmlns:xlink="http://www.w3.org/1999/xlink" xlink:type="simple"><person-group><name name-style="western"><surname>Descarpentries</surname><given-names>A</given-names></name><name name-style="western"><surname>Villiers</surname><given-names>A</given-names></name></person-group> (<year>1959</year>) Les types de la collection M. Pic. II. <tp:taxon-name><tp:taxon-name-part taxon-name-part-type="family">Chrysomelidae</tp:taxon-name-part></tp:taxon-name><tp:taxon-name><tp:taxon-name-part taxon-name-part-type="subfamily">Hispinae</tp:taxon-name-part></tp:taxon-name> de l’Ancien Monde. Bulletin du Museum National d’Histoire Naturelle (2)31: 499–505.</mixed-citation></ref><ref id="B1"><mixed-citation xmlns:xlink="http://www.w3.org/1999/xlink" xlink:type="simple"><person-group><name name-style="western"><surname>Abdullah</surname><given-names>M</given-names></name><name name-style="western"><surname>Qureshi</surname><given-names>SS</given-names></name></person-group> (<year>1969</year>) <article-title>A key to the Pakistani genera and species of <tp:taxon-name><tp:taxon-name-part taxon-name-part-type="subfamily">Hispinae</tp:taxon-name-part></tp:taxon-name> and <tp:taxon-name><tp:taxon-name-part taxon-name-part-type="subfamily">Cassidinae</tp:taxon-name-part></tp:taxon-name> (<tp:taxon-name><tp:taxon-name-part taxon-name-part-type="order">Coleoptera</tp:taxon-name-part></tp:taxon-name>: <tp:taxon-name><tp:taxon-name-part taxon-name-part-type="family">Chrysomelidae</tp:taxon-name-part></tp:taxon-name>), with description of new species from West Pakistan including economic importance.</article-title><source>Pakistan Journal of Scientific and Industrial Research</source><volume>12</volume>: <fpage>95</fpage>–<lpage>104</lpage>.</mixed-citation></ref><ref id="B24"><mixed-citation xmlns:xlink="http://www.w3.org/1999/xlink" xlink:type="simple"><person-group><name name-style="western"><surname>Würmli</surname><given-names>M</given-names></name></person-group> (<year>1975</year>) <article-title>Gattungmonographie der altweltlichen Hispinen (<tp:taxon-name><tp:taxon-name-part taxon-name-part-type="order">Coleoptera</tp:taxon-name-part></tp:taxon-name>: <tp:taxon-name><tp:taxon-name-part taxon-name-part-type="family">Chrysomelidae</tp:taxon-name-part></tp:taxon-name>: <tp:taxon-name><tp:taxon-name-part taxon-name-part-type="subfamily">Hispinae</tp:taxon-name-part></tp:taxon-name>). Entomologische Arbeiten aus dem Museum G.</article-title><source>Frey</source><volume>26</volume>: <fpage>1</fpage>–<lpage>83</lpage>.</mixed-citation></ref><ref id="B2"><mixed-citation xmlns:xlink="http://www.w3.org/1999/xlink" xlink:type="simple"><person-group><name name-style="western"><surname>Anand</surname><given-names>RK</given-names></name></person-group> (<year>1984</year>) A note on the zoogeography of Indian <tp:taxon-name><tp:taxon-name-part taxon-name-part-type="subfamily">Hispinae</tp:taxon-name-part></tp:taxon-name> (<tp:taxon-name><tp:taxon-name-part taxon-name-part-type="order">Coleoptera</tp:taxon-name-part></tp:taxon-name>). Third Oriental Entomology Symposium. Trivandrum, February 21–24, 1984. Association for Advancement of Entomology, 10–11.</mixed-citation></ref><ref id="B18"><mixed-citation xmlns:xlink="http://www.w3.org/1999/xlink" xlink:type="simple"><person-group><name name-style="western"><surname>Staines</surname><given-names>CL</given-names></name><name name-style="western"><surname>Staines</surname><given-names>SL</given-names></name></person-group> (<year>1999</year>) <article-title>Joseph Sugar Baly: the man and his entomological works.</article-title><source>Beiträge zur Entomologie</source><volume>49</volume>: <fpage>489</fpage>–<lpage>530</lpage>. <ext-link xlink:href="10.21248/contrib.entomol.49.2.489-530" ext-link-type="doi" xlink:type="simple">https://doi.org/10.21248/contrib.entomol.49.2.489-530</ext-link></mixed-citation></ref><ref id="B11"><mixed-citation xmlns:xlink="http://www.w3.org/1999/xlink" xlink:type="simple"><person-group><name name-style="western"><surname>Kimoto</surname><given-names>S</given-names></name></person-group> (<year>2005</year>) <article-title>Systematic catalog of the <tp:taxon-name><tp:taxon-name-part taxon-name-part-type="family">Chrysomelidae</tp:taxon-name-part></tp:taxon-name> (<tp:taxon-name><tp:taxon-name-part taxon-name-part-type="order">Coleoptera</tp:taxon-name-part></tp:taxon-name>) from Nepal and Bhutan.</article-title><source>Bulletin of the Kitakyushu Museum of Natural History and Human History, Series A (Natural History)</source><volume>3</volume>: <fpage>13</fpage>–<lpage>114</lpage>. <ext-link xlink:href="10.34522/kmnh.3.0_13" ext-link-type="doi" xlink:type="simple">https://doi.org/10.34522/kmnh.3.0_13</ext-link></mixed-citation></ref><ref id="B25"><mixed-citation xmlns:xlink="http://www.w3.org/1999/xlink" xlink:type="simple"><person-group><name name-style="western"><surname>Würmli</surname><given-names>M</given-names></name></person-group> (<year>1976</year>) <article-title>Revision der Tribus <tp:taxon-name><tp:taxon-name-part taxon-name-part-type="tribe">Botryonopini</tp:taxon-name-part></tp:taxon-name> (<tp:taxon-name><tp:taxon-name-part taxon-name-part-type="order">Coleoptera</tp:taxon-name-part></tp:taxon-name>: <tp:taxon-name><tp:taxon-name-part taxon-name-part-type="family">Chrysomelidae</tp:taxon-name-part></tp:taxon-name>: <tp:taxon-name><tp:taxon-name-part taxon-name-part-type="subfamily">Hispinae</tp:taxon-name-part></tp:taxon-name>). Entomologische Arbeiten aus dem Museum G.</article-title><source>Frey</source><volume>27</volume>: <fpage>70</fpage>–<lpage>99</lpage>. <ext-link xlink:href="https://biostor.org/reference/143646" ext-link-type="uri" xlink:type="simple">https://biostor.org/reference/143646</ext-link></mixed-citation></ref><ref id="B15"><mixed-citation xmlns:xlink="http://www.w3.org/1999/xlink" xlink:type="simple"><person-group><name name-style="western"><surname>Seeno</surname><given-names>TN</given-names></name><name name-style="western"><surname>Wilcox</surname><given-names>JA</given-names></name></person-group> (<year>1982</year>) <article-title>Leaf beetle genera (<tp:taxon-name><tp:taxon-name-part taxon-name-part-type="order">Coleoptera</tp:taxon-name-part></tp:taxon-name>: <tp:taxon-name><tp:taxon-name-part taxon-name-part-type="family">Chrysomelidae</tp:taxon-name-part></tp:taxon-name>).</article-title><source>Entomography</source><volume>1</volume>: <fpage>1</fpage>–<lpage>221</lpage>.</mixed-citation></ref><ref id="B16"><mixed-citation xmlns:xlink="http://www.w3.org/1999/xlink" xlink:type="simple"><person-group><name name-style="western"><surname>Sekerka</surname><given-names>L</given-names></name></person-group> (<year>2015</year>) <article-title><italic>Wallacea</italic>, <italic><tp:taxon-name><tp:taxon-name-part taxon-name-part-type="genus">Pistosia</tp:taxon-name-part></tp:taxon-name></italic> and <italic><tp:taxon-name><tp:taxon-name-part taxon-name-part-type="genus">Neodownesia</tp:taxon-name-part></tp:taxon-name></italic>: three distinct genera and their tribal placement (<tp:taxon-name><tp:taxon-name-part taxon-name-part-type="order">Coleoptera</tp:taxon-name-part></tp:taxon-name>: <tp:taxon-name><tp:taxon-name-part taxon-name-part-type="family">Chrysomelidae</tp:taxon-name-part></tp:taxon-name>: <tp:taxon-name><tp:taxon-name-part taxon-name-part-type="subfamily">Cassidinae</tp:taxon-name-part></tp:taxon-name>).</article-title><source>Acta Entomologica Musei Nationalis Pragae</source><volume>55</volume>(<issue>2</issue>): <fpage>713</fpage>–<lpage>743</lpage>. <ext-link xlink:href="https://www.biotaxa.org/AEMNP/article/view/17569" ext-link-type="uri" xlink:type="simple">https://www.biotaxa.org/AEMNP/article/view/17569</ext-link></mixed-citation></ref></ref-list></tp:taxon-treatment>
