# Supplementary material for: ﻿First record of the genus Macrispa in China, with a redescription of Macrispa saundersii Baly, 1859 (Chrysomelidae, Cassidinae, Botryonopini)
Source: Zookeys. 2025 Sep 19;1252:69–76. doi: 10.3897/zookeys.1252.142681 (PMC12475924; doi:10.3897/zookeys.1252.142681)
Supplement: XML Treatment for Macrispa saundersii [file zookeys.1252.142681-treatment2.xml]

<!DOCTYPE tp:taxon-treatment
  PUBLIC "-//TaxonX//DTD Taxonomic Treatment Publishing DTD v0 20100105//EN" "tax-treatment-NSO.dtd">
<tp:taxon-treatment xmlns:tp="http://www.plazi.org/taxpub"><tp:treatment-meta><kwd-group><label>Taxon classification</label><kwd>
                <named-content content-type="kingdom">Animalia</named-content>
              </kwd><kwd>
                <named-content content-type="order">Coleoptera</named-content>
              </kwd><kwd>
                <named-content content-type="family">Chrysomelidae</named-content>
              </kwd></kwd-group><mixed-citation publication-type="journal"><person-group><name><surname>Huang</surname><given-names>Zheng-Zhong</given-names></name><name><surname>Zhang</surname><given-names>Chao-Fan</given-names></name><name><surname>Leng</surname><given-names>Shi-Xing</given-names></name><name><surname>Yang</surname><given-names>Xing-Ke</given-names></name><name><surname>Ge</surname><given-names>Si-Qin</given-names></name></person-group><article-title>﻿First record of the genus <italic><tp:taxon-name><tp:taxon-name-part taxon-name-part-type="genus" reg="Macrispa">Macrispa</tp:taxon-name-part></tp:taxon-name></italic> in China, with a redescription of <italic><tp:taxon-name><tp:taxon-name-part taxon-name-part-type="genus" reg="Macrispa">Macrispa</tp:taxon-name-part> <tp:taxon-name-part taxon-name-part-type="species" reg="saundersii">saundersii</tp:taxon-name-part></tp:taxon-name></italic> Baly, 1859 (<tp:taxon-name><tp:taxon-name-part taxon-name-part-type="family">Chrysomelidae</tp:taxon-name-part></tp:taxon-name>, <tp:taxon-name><tp:taxon-name-part taxon-name-part-type="subfamily">Cassidinae</tp:taxon-name-part></tp:taxon-name>, <tp:taxon-name><tp:taxon-name-part taxon-name-part-type="tribe">Botryonopini</tp:taxon-name-part></tp:taxon-name>)</article-title><source>Zookeys</source><day>19</day><month>09</month><year>2025</year><volume>1252</volume><fpage>69</fpage><lpage>76</lpage><pub-id pub-id-type="doi">10.3897/zookeys.1252.142681</pub-id></mixed-citation></tp:treatment-meta><tp:nomenclature><label>﻿</label><tp:taxon-name><object-id xmlns:xlink="http://www.w3.org/1999/xlink" content-type="arpha" xlink:type="simple">38877374-2236-529C-8E16-1EB3FC853562</object-id>
              <tp:taxon-name-part taxon-name-part-type="genus" reg="Macrispa">Macrispa</tp:taxon-name-part>
              <tp:taxon-name-part taxon-name-part-type="species" reg="saundersii">saundersii</tp:taxon-name-part>
            </tp:taxon-name><tp:taxon-authority>Baly, 1859</tp:taxon-authority><xref ref-type="fig" rid="F1">Figs 1–3</xref><xref ref-type="fig" rid="F2">, 4–9</xref><xref ref-type="fig" rid="F3">, 10–13</xref><tp:nomenclature-citation-list><tp:nomenclature-citation><tp:taxon-name>
                  <tp:taxon-name-part taxon-name-part-type="genus" reg="Macrispa">Macrispa</tp:taxon-name-part> <tp:taxon-name-part taxon-name-part-type="species" reg="saundersii">saundersii</tp:taxon-name-part></tp:taxon-name><comment>Baly, 1859: 91; <abbrev xmlns:xlink="http://www.w3.org/1999/xlink" xlink:title="type locality" id="ABBRID0EUBAE" xlink:type="simple">TL</abbrev> unknown, <abbrev xmlns:xlink="http://www.w3.org/1999/xlink" xlink:title="type depository" id="ABBRID0EYBAE" xlink:type="simple">TD</abbrev><named-content xmlns:xlink="http://www.w3.org/1999/xlink" content-type="dwc:institutional_code" xlink:title="Natural History Museum, London" xlink:href="http://grbio.org/institution/natural-history-museum-london" xlink:type="simple">BMNH</named-content>.</comment></tp:nomenclature-citation><tp:nomenclature-citation><tp:taxon-name>
                  <tp:taxon-name-part taxon-name-part-type="genus" reg="Botryonopa">Botryonopa</tp:taxon-name-part> <tp:taxon-name-part taxon-name-part-type="species" reg="saundersii">saundersii</tp:taxon-name-part></tp:taxon-name><comment>(Baly, 1859). <xref ref-type="bibr" rid="B25">Würmli 1976</xref>: 88.</comment></tp:nomenclature-citation><tp:nomenclature-citation><tp:taxon-name>
                  <tp:taxon-name-part taxon-name-part-type="genus" reg="Macrispa">Macrispa</tp:taxon-name-part> <tp:taxon-name-part taxon-name-part-type="species" reg="krishnalohita">krishnalohita</tp:taxon-name-part></tp:taxon-name><comment>Maulik, 1915: 369 synonymized by <xref ref-type="bibr" rid="B25">Würmli 1976</xref>: 88.</comment></tp:nomenclature-citation></tp:nomenclature-citation-list></tp:nomenclature><tp:treatment-sec sec-type="material" id="SECID0EBDAE"><title>Material examined.</title><p>CHINA • 1 male; Xizang province, Xiayadong, Kangyang Base; <named-content xmlns:xlink="http://www.w3.org/1999/xlink" content-type="dwc:verbatimCoordinates" xlink:type="simple"><named-content content-type="geo-json" specific-use="{&#34;type&#34;:&#34;Point&#34;,&#34;coordinates&#34;:[89.019444,27.256111]}" id="NCID0EKDAE" xlink:type="simple">27°15'22"N, 89°01'10"E</named-content></named-content>; alt. 1832 m; 08 Jul. 2023; Bai Xinglong, Ji Quanyu, and Song Jian leg.; <abbrev xmlns:xlink="http://www.w3.org/1999/xlink" xlink:title="Museum of Hebei University" id="ABBRID0EPDAE" xlink:type="simple">MHBU</abbrev> 20250412.</p></tp:treatment-sec><tp:treatment-sec sec-type="redescription" id="SECID0ETDAE"><title>Redescription (based on one male specimen).</title><p>Body length: 22.5 mm; body width: 8.0 mm. Body large, flat; elytra orange-red; labrum yellow; remaining parts shiny black.</p><p>Head narrower than anterior margin of pronotum. Antennae with 11 antennomeres; antennomere 1 robust, cylindrical; antennomere 2 shortest; antennomere 3 longest, slightly longer than antennomere 4; antennomere 4 longer than antennomere 5; antennomeres 6–11 approximately equal in length, with antennomere 11 tapering at the tip. antennomeres 1–4 glossy, antennomeres 5–11 densely covered with short black hairs. Vertex with irregular, coarse punctures, coarser than those on base of pronotum but finer than those on pronotal disc. Compound eyes elongate, oval, finely faceted. Vertex with depressions near compound eyes, which bear coarse punctures and long, yellow hairs. Occiput with triangular stridulatory file area (Fig. <xref ref-type="fig" rid="F2">4</xref>). Gena smooth, impunctate or only few shallow wrinkles. Short, deep median groove between antennae. Frons smooth, without punctures, with depressions near compound eyes, containing dense yellow hairs. Mouthparts (Fig. <xref ref-type="fig" rid="F2">5</xref>) hypognathous. Labrum yellow and densely covered with long, yellow hairs along anterior margin. Mandibles robust. Maxillary palps with 4 palpmeres; palpomere 1 shortest, palpomeres 2–4 swollen, palpomere 4 longest with flattened, truncated yellowish tip; palpomeres 2–4 bear scaly surface with several punctures. Labial palps with 3 palpomere; palpomere 1 shortest, palpomere 2 broad, palpomere 3 longest, with yellowish, truncate tip.</p><fig id="F2" position="float" orientation="portrait"><object-id xmlns:xlink="http://www.w3.org/1999/xlink" content-type="doi" xlink:type="simple">10.3897/zookeys.1252.142681.figures4-9</object-id><object-id xmlns:xlink="http://www.w3.org/1999/xlink" content-type="arpha" xlink:type="simple">2B9C2623-BA57-544C-B1CF-39BF4C0C22F8</object-id><label>Figures 4–9.</label><caption><p>Adult morphology <bold>4</bold> stridulatory files on occiput <bold>5</bold> mouthpart <bold>6</bold> pronotum and scutellum <bold>7</bold> punctures on elytra <bold>8</bold> proleg with single tooth <bold>9</bold> abdomen, venter.</p></caption><graphic xmlns:xlink="http://www.w3.org/1999/xlink" xlink:href="zookeys-1252-069_article-142681__-g002.jpg" position="float" orientation="portrait" xlink:type="simple" id="oo_1419290.jpg"><uri content-type="original_file" xlink:type="simple">https://binary.pensoft.net/fig/1419290</uri></graphic></fig><p>Pronotum (Fig. <xref ref-type="fig" rid="F2">6</xref>) flattened, with weak wrinkles near the anterior margin. Anterior third relatively smooth with fine and weak punctures; coarser irregular punctures present on sides, some punctures confluent. Two depressions present on either side of central area, separated by smoother region with fine punctures. Base of pronotum with strong transverse wrinkles. Sides of pronotum slightly curved and rough, with irregular rounded edges that taper slightly near base. Anterior angles rounded; posterior angles nearly right-angled, neither sharp nor prominent.</p><p>Scutellum black, shiny, tongue-shaped, smooth, impunctate.</p><p>Elytra longer than abdomen, fairly flat, and broader at base compared to pronotum. Each elytron has prominent humeral region and folded edge extending to apex. Elytra hairless but with coarse punctures, more prominent on disc and sides, weakening toward apex. Each coarse puncture accompanied by two shallow circular protrusions (Fig. <xref ref-type="fig" rid="F2">7</xref>). Elytra with mesh-like surface with weak ridges. Sides expand toward apex, with weak lateral edges. Exterior apical angle rounded, with small tooth at each sutural angle.</p><p>Prosternum with lateral folds mostly smooth with a few coarse punctures. Base of prosternum, like base of pronotum, with strong transverse wrinkles. Procoxal cavities closed, and prosternal process very narrow, with strong wrinkles, strongly arched, expanding significantly toward wide, flat, and nearly straight apex.</p><p>Mesosternum T-shaped, with strong wrinkles. Lateral parts flatter with weak punctures.</p><p>Metasternum with transverse wrinkles, stronger on sides and weaker at middle. Weak median line present, slightly depressed toward anterior margin. Posterior sides strongly wrinkled, becoming weaker toward apex.</p><p>All femora thicker than tibiae, especially profemur. Males have one or two transverse lamellate protrusions on midsection of each femur (Fig. <xref ref-type="fig" rid="F2">8</xref>). All femora with wrinkles, particularly near base. Tibiae slightly curved, with long groove on ventral side. Apex of tibiae swollen, with short dense bristles, especially on protibia, with lamellate protrusion ventrally. Tarsi 4-4-4; first three tarsomeres flattened, wide, and densely covered with short hairs ventrally. Third tarsomere longer than either first and second tarsomeres. Claws simple.</p><p>Abdomen flattened, with five visible sternites; sterna 1 and 2 appear fused medially, remaining sternites clearly separated (Fig. <xref ref-type="fig" rid="F2">9</xref>). Central part of each sternite with weak wrinkles, with stronger folds and depressions on sides. Last sternum smooth, with wavy edges, a rounded depression in center, and short, dense, yellow hairs.</p><p>Male genitalia (Figs <xref ref-type="fig" rid="F3">10–13</xref>). Median lobe of aedeagus strongly sclerotized, with parallel sides and slightly expanded base and apex; in lateral view, median lobe of aedeagus slightly curved (Fig. <xref ref-type="fig" rid="F3">12</xref>). Basal piece unsclerotized. Ventral surface convex proximally, flattened towards apex. In ventral view, widened towards apex, apex rounded (Fig. <xref ref-type="fig" rid="F3">13</xref>). Tegmen with each arm a little shorter than stem. Stem of tegmen characteristic with a laminate vertical process along middle.</p><fig id="F3" position="float" orientation="portrait"><object-id xmlns:xlink="http://www.w3.org/1999/xlink" content-type="doi" xlink:type="simple">10.3897/zookeys.1252.142681.figures10-13</object-id><object-id xmlns:xlink="http://www.w3.org/1999/xlink" content-type="arpha" xlink:type="simple">7000D9B4-4A02-5933-A92A-05EA6C1FD715</object-id><label>Figures 10–13.</label><caption><p>Median lobe of <italic><tp:taxon-name><tp:taxon-name-part taxon-name-part-type="genus" reg="Macrispa">Macrispa</tp:taxon-name-part> <tp:taxon-name-part taxon-name-part-type="species" reg="saundersii">saundersii</tp:taxon-name-part></tp:taxon-name></italic> Baly, 1859 <bold>10</bold> dorsal view <bold>11</bold> ventral view <bold>12</bold> lateral view <bold>13</bold> apex. Scale bar: 1.0 mm.</p></caption><graphic xmlns:xlink="http://www.w3.org/1999/xlink" xlink:href="zookeys-1252-069_article-142681__-g003.jpg" position="float" orientation="portrait" xlink:type="simple" id="oo_1419291.jpg"><uri content-type="original_file" xlink:type="simple">https://binary.pensoft.net/fig/1419291</uri></graphic></fig></tp:treatment-sec><tp:treatment-sec sec-type="distribution" id="SECID0EFHAE"><title>Distribution.</title><p>China (Xizang, Xiayadong), India, Bhutan, Bangladesh.</p></tp:treatment-sec><tp:treatment-sec><!--Section generated to contain objects referenced in tp:taxon-treatment.--><fig id="F1" position="float" orientation="portrait"><object-id xmlns:xlink="http://www.w3.org/1999/xlink" content-type="doi" xlink:type="simple">10.3897/zookeys.1252.142681.figures1-3</object-id><object-id xmlns:xlink="http://www.w3.org/1999/xlink" content-type="arpha" xlink:type="simple">5BA6AA8E-D0F0-5B78-88D6-96034754FE05</object-id><label>Figures 1–3.</label><caption><p>Habitus of <italic><tp:taxon-name><tp:taxon-name-part taxon-name-part-type="genus" reg="Macrispa">Macrispa</tp:taxon-name-part> <tp:taxon-name-part taxon-name-part-type="species" reg="saundersii">saundersii</tp:taxon-name-part></tp:taxon-name></italic> Baly, 1859 <bold>1</bold> dorsal view <bold>2</bold> ventral view <bold>3</bold> lateral view. Scale bar: 5.0 mm.</p></caption><graphic xmlns:xlink="http://www.w3.org/1999/xlink" xlink:href="zookeys-1252-069_article-142681__-g001.jpg" position="float" orientation="portrait" xlink:type="simple" id="oo_1419289.jpg"><uri content-type="original_file" xlink:type="simple">https://binary.pensoft.net/fig/1419289</uri></graphic></fig></tp:treatment-sec><ref-list><ref id="B25"><mixed-citation xmlns:xlink="http://www.w3.org/1999/xlink" xlink:type="simple"><person-group><name name-style="western"><surname>Würmli</surname><given-names>M</given-names></name></person-group> (<year>1976</year>) <article-title>Revision der Tribus <tp:taxon-name><tp:taxon-name-part taxon-name-part-type="tribe">Botryonopini</tp:taxon-name-part></tp:taxon-name> (<tp:taxon-name><tp:taxon-name-part taxon-name-part-type="order">Coleoptera</tp:taxon-name-part></tp:taxon-name>: <tp:taxon-name><tp:taxon-name-part taxon-name-part-type="family">Chrysomelidae</tp:taxon-name-part></tp:taxon-name>: <tp:taxon-name><tp:taxon-name-part taxon-name-part-type="subfamily">Hispinae</tp:taxon-name-part></tp:taxon-name>). Entomologische Arbeiten aus dem Museum G.</article-title><source>Frey</source><volume>27</volume>: <fpage>70</fpage>–<lpage>99</lpage>. <ext-link xlink:href="https://biostor.org/reference/143646" ext-link-type="uri" xlink:type="simple">https://biostor.org/reference/143646</ext-link></mixed-citation></ref></ref-list></tp:taxon-treatment>
